# Supplementary material for: SPI1 activates mitochondrial unfolded response signaling to inhibit chondrocyte senescence and relieves osteoarthritis
Source: Bone Res. 2025 Apr 14;13:47. doi: 10.1038/s41413-025-00421-4 (PMC11997156; doi:10.1038/s41413-025-00421-4)
Supplement: Supplementary file 2 — Supporting data values [file 41413_2025_421_MOESM2_ESM.xlsx]

## Sheet: Figure1
				n=6	n=10		n=6	n=10		n=6	n=10
Figure1a			Human	Control SPI1	OA SPI1		Control PERK	OA PERK		Control GCN2	OA GCN2
				138	77	0.00065643	140	84	0.00196263	215	218	0.389007
				154	40	***	133	82	**	184	221	ns
				121	114		164	35		183	89
				121	80		122	34		157	126
				86	73		99	57		132	155
				133	88		82	68		167	174
					92			67			150
					83			88			142
					53			105			114
					76			98			168
			mice
		Control SPI1	①	②	③	④	⑤	⑥		13.5N SPI1	①	②	③	④	⑤	⑥
		H score	152	105	115	89	155	133		H score	56	81	36	67	118	38		0.0051988	**
		Control PERK								13.5N PERK
		H score	141	121	140	152	97	105		H score	34	52	115	44	53	78		0.00177007	**
		Control GCN2								13.5N GCN2
		H score	153	112	85	58	135	157			134	161	87	55	103	124		0.79202	ns
Figure1b			Normal	OA			Normal	OA			Normal	OA
		SPI1-average	1.08526	0.166299	0.0361346	PERK-average	1.14272	0.104733	0.0168548	GCN2-average	1.00603	1.20568	0.505616
			1.2076	0.235332	*		1.20829	0.618041	*		1.12274	0.680269	ns
			0.963271	0.850217			0.671078	0.629848			0.856163	1.07804
			0.743866	0.669307			0.977919	0.39255			0.982003	0.51848
		Human tissue mRNA	SPI1				PERK				GCN2		Figure1c	Mice tissue mRNA		SPI1
			Normal	OA			Normal	OA			Normal	OA				Normal	OA
			1.06326	0.53533			1.13839	0.391477			1.1855	1.2531				0.972655	0.692555	0.00521186	**
			0.822735	0.307466			1.17854	0.96393			1.09847	0.505401				0.993092	0.61132
			0.783769	0.389177			1.29864	0.700764			0.904693	0.886075				1.22264	0.554785
			0.851749	0.307466			1.23713	0.309283			1.16111	1.17731				0.97942	0.532185
			1.03419	1.45246			1.09962	0.47533			1.33376	1.46968				0.993092	1.03526
			0.912882	0.341155			1.0403	1.47121			1.42949	0.956277				0.870551	0.329877
			1.13171	0.945075			0.83915	0.862741			0.898444	1.44944
			1.29101	0.919231			1.17854	0.204051			0.936597	0.949671
			1.11613	1.35519			0.893166	1.22859			1.0108	0.719716				PERK
			1.30903	0.211466			1.02598	0.362738			1.23585	0.402065				Normal	OA
			0.894095	0.645505			1.09202	0.549808			0.626549	0.169047				0.859558	0.323462	0.00695002	**
			1.10076	1.36462			1.22859	0.18518			1.2531	1.49019				0.89606	0.47687
			0.691835	0.386489			1.06955	0.880869			0.760753	1.2531				1.05824	0.316805
			0.800237	0.68231			0.810565	1.16231			1.27943	0.67619				1.05824	0.547779
			0.875695	1.19623			0.799406	0.419575			0.956277	1.30631				1.17419	1.11858
			0.971644	1.10842			0.761544	0.997923			1.52151	0.43392				0.987373	0.616284
			1.22987	0.318309			0.793884	1.33515			0.917322	0.873876
			1.10076	0.565853			0.893166	1.21167			0.671519	0.969626
			1.16352	1.16352			0.911933	0.305025			0.639714	1.05373				GCN2
			1.16352	0.649995			0.977386	0.313601			0.832487	0.969626				Normal	OA
				1.00591				0.305025				0.149219				0.82932	0.920188	0.724537	ns
				0.241233				1.39185				1.1855				0.615572	1.15669
				0.561945				0.221749				1.34304				1.18921	0.76313
				1.19623				0.343171				0.787581				1.07923	1.28343
				0.279032				0.618566				0.584591				1.24833	1.1487
				0.805804				0.338447				1.45953				1.22264	1.19748
				0.462813				0.154642				0.549237
				0.167067				1.27191				0.949671
				0.757071				0.557483				0.861845
				0.0986525				0.565265				1.10611
			0.00104796	**			0.00106826	**			0.303253	ns
Figure1d	WB		SPI1				PERK				GCN2
			Normal	OA			Normal	OA			Normal	OA
			1.17465	0.79037	0.00167942		1.07739	0.99943	0.00636365		1.09208	1.72247	0.12742
			1.0675	0.317947	**		1.39745	0.463459	**		1.1446	1.09132	ns
			1.03475	0.507091			0.980997	0.485313			0.948459	0.989179
			0.823465	0.636447			0.595815	0.181537			0.762317	0.939319
			0.935541	0.781595			1.00199	0.330267			0.858654	1.53848
			0.96409	0.242986			0.946356	0.287249			1.19389	1.18344
Figure1E	Mrna		SPI1				PERK				GCN2
			Normal	OA			Normal	OA			Normal	OA
			1.13682	0.552865	0.00120592		1.28343	0.554785	0.00124037		1.20999	1.57462	0.945283
			0.564482	0.494828	**		0.386891	0.45376	**		0.873573	0.982821	ns
			1.01045	0.127185			1.25701	0.287175			0.929805	0.787308
			1.08298	0.468136			1.10191	0.554785			1.13682	1.05336
			0.955945	0.198196			1.16473	0.189465			0.936272	0.526681
			1.48968	0.545254			1.24833	0.316439			0.955945	1.05336

## Sheet: Figure2
Figure2a	mRNA
			0	12	24	36	48	60			0	12	24	36	48	60			0	12	24	36	48	60			0	12	24	36	48	60
		SPI1	1.04972	1.1487	1.52626	1.23971	0.432269	0.435275		PERK	0.951538	0.811315	1.23828	1.116	0.443908	0.912776		P16	0.974905	1.02337	1.11214	0.941696	2.75745	1.59475		P21	1.08172	1.2086	1.17555	1.20025	1.32256	2.07532
			1.05702	1.24833	1.45397	1.34723	0.570382	0.503478			1.01983	1.12376	1.21279	1.09303	0.606397	0.425825			1.07425	0.954842	1.41748	1.18372	2.38392	2.64512			1.00928	1.2086	0.770215	1.09682	2.11893	2.11893
			1.04972	1.23971	1.37554	1.24833	0.986233	0.417544			0.931956	0.811315	1.1961	0.800145	0.90021	0.80571			0.935191	1.1434	1.06683	1.50873	1.31342	1.81924			0.903335	0.909618	1.19196	1.27751	1.59475	2.01857
			0.920188	0.946058	1.06437	1.02811	0.260616	0.578344			1.00579	1.39313	1.28194	1.15535	0.80571	0.485766			0.954842	0.842842	1.11987	1.28639	1.81924	1.49831			0.884745	0.988514	1.34102	1.22547	2.06098	2.46798
			1.08673	1	1.25701	1.23971	0.50698	0.386891			1.14737	1.0485	1.10063	1.39313	0.459563	0.469219			1.08172	0.928731	1.35974	1.26868	1.32256	2.3511			1.29534	0.749154	0.770215	1.08172	1.49831	2.08975
			0.858565	0.959264	1.11729	1.01396	0.554785	0.426317			0.958157	1.29086	1.40282	0.971532	0.778265	0.598048			0.988514	0.915945	1.05214	1.28639	1.81924	1.50873			0.884745	0.679871	0.848704	1.26868	2.7007	1.3692
				0.231402	0.00569837	0.0204914	0.00157779	4.1269e-07				0.471449	0.00107055	0.346146	0.00254372	0.00131058				0.51421	0.022964	0.0115792	0.00343629	0.0011055				0.650694	0.958812	0.0340778	0.00252963	8.67237e-05
					**	*	**	****					**		**	**					*	*	**	**						*	**	****
			0	0.05	0.1	0.15	0.2	0.25			0	0.05	0.1	0.15	0.2	0.25			0	0.05	0.1	0.15	0.2	0.25			0	0.05	0.1	0.15	0.2	0.25
		SPI1	1.05336	1.01748	1.38992	1.16878	0.427798	0.439825		PERK	0.934111	0.99424	1.11858	1.02219	0.43881	0.88987		P16	0.982821	1.03168	1.07549	1.1607	1.55294	1.27015		P21	1.1607	1.23542	1.32409	1.21841	1.82134	2.24233
			0.989657	1.09051	1.35191	1.27015	0.523042	0.477973			1.01513	1.11085	1.2072	1.08799	0.603601	0.412272			1.01045	1.01748	1.12896	1.09809	1.42899	1.67597			0.976032	1.06069	1.08298	1.11342	2.35381	2.00694
			1.05336	1.09809	1.26138	1.17691	0.989657	0.421908			0.934111	1.01513	1.10318	0.987373	0.908568	0.801996			0.96929	1.12117	1.01748	1.03168	1.37078	1.87254			0.904379	0.976032	1.01748	1.21841	1.91189	2.45377
			0.96929	0.99654	1.12117	1.08298	0.274523	0.622006			1.01513	1.14208	1.25847	1.16608	0.813191	0.490276			0.91067	0.91067	1.11342	1.38992	1.79626	1.45902			0.898132	1.01045	1.02456	1.36131	2.32141	2.5403
			1.09051	0.885768	1.15269	1.16878	0.501736	0.195467			1.13419	0.980552	1.00116	1.04367	0.435778	0.230313			1.14472	0.929805	1.00347	1.25266	1.40932	1.00347			1.22688	1.1607	1.06069	1.17691	1.79626	1.12896
			0.861546	0.849685	1.02456	0.955945	0.274523	0.430773			0.980552	1.24977	1.32103	0.927659	0.400998	0.607799			0.99654	0.989657	1.01748	1.11342	0.955945	1.54221			0.885768	0.917004	0.955945	1.28788	0.99654	1.47939
				0.810477	0.0095559	0.0350143	0.00118904	5.39102e-06				0.158698	0.0145547	0.433075	0.00153069	0.00217663				0.959058	0.171665	0.0186823	0.00505425	0.00457573				0.522947	0.409152	0.0103228	0.00217567	0.00225217
					**	*	**	****					*		**	**						*	**	**						*	**	**
Figure. 2b
		Namal							Model
	0h	0.8	0.85	0.84	0.79			0h	0.83	0.78	0.8	0.78		0.278236
	24h	0.79	0.88	0.98	0.95			24h	0.8	0.75	0.76	0.73		0.0203118	*
	48h	1.17	1.4	1.25	1.02			48h	0.67	0.48	0.68	0.43		0.00073487	***
	72h	1.48	1.52	1.6	1.48			72h	0.55	0.32	0.53	0.77		5.28999e-05	****
Figure. 2c	SPI1			PERK			GCN2			P16			P21			GLB1
	control	model		control	model		control	model		control	model		control	model		control	model
	1.02649	0.512276		0.91022	0.436265		0.941497	0.923177		0.944407	1.94765		0.601933	1.24607		0.751541	1.43452
	1.02086	0.441215		1.16601	0.414457		1.04333	0.900115		1.01441	1.61777		1.37773	1.49376		0.907967	1.29538
	0.872948	0.616841		0.983183	0.208966		1.03936	1.13956		1.10764	1.59724		0.869907	1.67181		1.14978	1.39566
	1.0797	0.870427		0.940583	0.702359		0.975816	1.19892		0.933547	1.66471		1.15043	1.45015		1.19071	1.41106
	0.00948931	**		0.00296802	**		0.629061	ns		0.000237152	***		0.0496635	*		0.0120276	*
Figure. 2d	SPI1			PERK			GCN2			CDKN2A			CDKN1A			GLB1
	control	model		control	model		control	model		control	model		control	model		control	model
	1.10957	0.463294		0.846745	0.444421		1.05336	0.699793		1.03168	1.78386		0.934651	2.05979		0.76313	2.41162
	0.90125	0.332171		0.907519	0.664343		0.843816	1.06807		0.776469	1.52098		0.890384	1.60492		0.895025	1.91853
	1.51572	0.447513		1.50525	0.510506		1.16878	0.787308		1.34257	1.73508		1.04427	1.51835		1.22264	2.23457
	0.659754	0.624165		0.864537	0.594604		0.962594	1.31494		0.929805	1.91189		1.15069	2.07412		1.19748	1.94531
	0.0229661	*		0.0279952	*		0.807997	ns		0.0025459	**		0.00218265	**		0.000515121	***
Figure. 2f	control	model		Figure. 2g			Figure. 2i
	6	48		control	model		complexI		complexII		complexIII		complexIV
	15	69		7.48	1.83		control	model	control	model	control	model	control	model
	3	29		5.31	2.85		1.24	0.89	0.25	0.21	0.66	0.49	0.38	0.3
	10	27		8.56	1.81		1.22	0.8	0.22	0.2	0.6	0.48	0.39	0.35
	24	53		5.43	1.05		1.31	0.77	0.27	0.23	0.69	0.4	0.39	0.29
	5	10					1.2	0.98	0.24	0.21	0.72	0.4	0.36	0.25
				0.00154552	**
	0.0109722	*					0.000363543		0.0369163		0.000725534		0.00903428
							***		*		***		**

## Sheet: Figure3
Figure. 3b	OARSI
		Control	SPI1-CKO	13.5N	13.5N-SPI1-CKO
		0	0	3	5
		0	1	4	5
		1	0	3	5
		0	0	3	4
			1	0.000146543	1.44304e-05		ns	***	****
				0.000146543	1.44304e-05			###	####
					0.00542395				2+
Figure. 3c	Micro-CT	Control	SPI1-CKO	13.5N	13.5N-SPI1-CKO						Control	SPI1-CKO	13.5N	13.5N-SPI1-CKO
		BMD									TB.N
		1.1	1.5	1.9	2.2						2.5	2.8	3.7	5.5
		1.3	1.1	2.1	2.5						2.9	2.6	4.5	4.8
		1.3	1.1	2.2	2.4						2.3	2	4.1	5.2
		1.3	1.2	1.7	2.5						2.4	2.7	4.2	5.8
			0.823099	0.000997958	1.12756e-05			***	****			1	0.000274573	3.08325e-05		***	****
				0.0021257	5.9757e-05			##	####				0.000603516	5.69074e-05		###	####
					0.0178657				1					0.00435739			2
		BV/TV									TB.pf
		0.21	0.21	0.34	0.57						1.3	1.1	0.6	0.5
		0.21	0.25	0.45	0.54						0.8	1.2	0.6	0.5
		0.22	0.22	0.31	0.51						1	0.9	0.5	0.4
		0.23	0.19	0.29	0.59						0.9	0.8	0.6	0.4
			1	0.0112129	1.62701e-06			*	****			1	0.00862499	0.00265854		**	**
				0.0138219	4.43114e-06			#	####				0.00414657	0.00121036		##	##
					0.00209739				2					0.0169647			1
		Tb.Th									Tb.sp
		0.05	0.06	0.07	0.11						0.18	0.19	0.32	0.51
		0.06	0.05	0.09	0.13						0.21	0.21	0.26	0.45
		0.04	0.03	0.08	0.09						0.19	0.18	0.28	0.55
		0.05	0.05	0.07	0.09						0.2	0.18	0.33	0.38
			0.750223	0.00471414	0.00185767			**	**			0.62022	0.00117332	0.000317876		**	***
				0.00902324	0.00240642			##	##				0.000979657	0.000292899		###	###
					0.0423894				1					0.00501736			2
Figure. 3d	IHC score	Control	SPI1-CKO	13.5N	13.5N-SPI1-CKO						Control	SPI1-CKO	13.5N	13.5N-SPI1-CKO
		SPI1									PERK
		168	79	88	46						197	176	134	72
		177	77	107	31						172	193	122	81
		154	81	115	26						178	165	101	66
		165	101	74	55						153	194	92	59
			3.10195e-05	0.000525744	4.69288e-06		****	***	****			0.563728	0.00314595	4.76063e-05		**	****
				0.328132	0.00206795			ns	##				0.00108241	1.08873e-05		##	####
					0.00259273				2					0.00706085			2
		P16									P21
		99	107	202	249						101	97	151	227
		124	114	235	248						108	116	213	242
		101	119	167	258						113	137	209	259
		107	111	198	252						114	105	208	253
			0.451789	0.00082941	3.81704e-07			***	****			0.622948	0.00124032	1.98356e-06		**	****
				0.000806161	1.39486e-08			###	####				0.00314732	2.26088e-05		##	####
					0.0108637				1					0.0224104			1
		Col2a1									mmp13
		207	192	146	121						81	84	152	198
		187	199	102	87						101	122	131	202
		184	183	145	91						56	79	175	203
		167	155	129	73						92	88	155	246
			0.762868	0.00542216	0.000372183			**	***			0.465077	0.0017683	0.000127484		**	***
				0.0104328	0.000692801			#	###				0.00402215	0.000207811		##	###
					0.0404549				1					0.00647904			2

## Sheet: Figure4
Figure. 4a	Model+LV-Control					Model+LV-SPI1									Model+SI-Control					Model+SI-SPI1
0h	0.82	0.84	0.78	0.83		0.82	0.78	0.78	0.79		0.173766				0.88	0.82	0.77	0.81		0.79	0.83	0.84	0.78		0.724605
24h	0.67	0.78	0.87	0.75		0.85	0.86	0.87	0.91		0.0517094				0.73	0.72	0.82	0.77		0.68	0.66	0.69	0.63		0.011201	*
48h	0.6	0.62	0.55	0.56		1.05	1.28	1.18	1.23		2.5154e-05	****			0.52	0.59	0.58	0.55		0.51	0.49	0.45	0.36		0.0266649	*
72h	0.46	0.44	0.44	0.47		1.18	1.25	1.52	1.44		3.01588e-05	****			0.38	0.4	0.41	0.36		0.31	0.25	0.29	0.28		0.000755491	***
Figure. 4b	LV-Control	LV-SPI1	Si-Control	Si-SPI1	Figure. 4c	IL-6					IL-8					TNF-a
	49	23	53	63		LV-Control	LV-SPI1	Si-Control	Si-SPI1		LV-Control	LV-SPI1	Si-Control	Si-SPI1		LV-Control	LV-SPI1	Si-Control	Si-SPI1
	42	26	38	84		404.351	179.358	397.005	541.446		173.394	77.7902	186.51	217.487		511.558	278.261	532.909	540.016
	26	19	47	67		400.153	220.504	469.487	564.204		238.158	40.5828	233.263	273.784		495.263	277.251	514.611	600.651
	41	27	43	73		374.956	215.541	421.793	577.57		181.473	80.8304	177.436	228.35		498.32	395.204	520.714	596.627
	67	35	62	58		382.306	159.286	389.656	583.231		235.223	95.0484	198.557	255.629		527.83	313.704	495.263	582.519
	26	17	28	77
						1.94581e-05		0.000348719			0.000667299		0.0444898			0.000536133		0.00695377
		0.029238		0.00229598		****		***			***		*			***		**
		*		**
Figure. 4d	complex I					complex II					complex III					complex VI
	LV-Control	LV-SPI1	Si-Control	Si-SPI1		LV-Control	LV-SPI1	Si-Control	Si-SPI1		LV-Control	LV-SPI1	Si-Control	Si-SPI1		LV-Control	LV-SPI1	Si-Control	Si-SPI1
	0.85	1.2	0.81	0.62		0.21	0.26	0.18	0.16		0.41	0.63	0.41	0.25		0.28	0.34	0.3	0.23
	0.91	1.32	0.72	0.69		0.17	0.25	0.17	0.16		0.43	0.69	0.38	0.26		0.28	0.3	0.27	0.2
	0.78	1.12	0.78	0.6		0.16	0.23	0.19	0.15		0.49	0.62	0.34	0.29		0.26	0.35	0.27	0.21
	0.78	1.18	0.91	0.58		0.21	0.21	0.16	0.16		0.34	0.61	0.49	0.21		0.31	0.35	0.26	0.2
	0.000373996		0.00764388			0.0270858		0.0447943			0.000846129		0.00531876			0.0157223		0.00113732
	***		**			*		*			***		**			*		**
		LV-Control	LV-SPI1	Si-Control	Si-SPI1
Figure. 4f	R/G	2.05	3.76	1.93	1.06
		2.38	3.92	2.18	0.98
		1.81	2.79	1.81	0.82
		2.15	3.96	1.98	1.15
		0.00237767		8.55198e-05
		**		****

## Sheet: Figure5
Figure.5a
	WB
	SPI1			PEKR			P16			P21			GLB1			GCN2			p-elF2α/elF2α
	LV-CON	LV-SPI1		LV-CON	LV-SPI1		LV-CON	LV-SPI1		LV-CON	LV-SPI1		LV-CON	LV-SPI1		LV-CON	LV-SPI1		LV-CON	LV-SPI1
	1.2438	1.74667		1.00005	1.75596		1.0117	0.423635		1.02391	0.752016		1.04366	0.793372		1.05196	1.26373		1.1171	2.21289
	0.725456	2.04882		1.3098	2.0093		1.1038	0.470929		1.06033	0.544954		1.04296	0.61722		0.926179	1.03213		1.04208	2.47556
	1.25539	2.20782		1.13952	1.93982		0.948812	0.86855		0.962433	0.901252		0.944949	0.252253		1.17062	1.27612		0.707551	2.5904
	0.775352	2.60172		0.55063	1.68244		0.935688	0.259106		0.953323	0.900315		0.968427	0.658559		0.851238	0.908624		1.13327	3.31949
		0.00240102			0.00328659			0.0104821			0.0428256			0.0121642			0.333725			0.000673867
		**			**			*			*			*			ns			***
	EIF-2a			p-EIF-2a			ATF5			HSP60			lonp1			CLPP
	LV-CON	LV-SPI1		LV-CON	LV-SPI1		LV-CON	LV-SPI1		LV-CON	LV-SPI1		LV-CON	LV-SPI1		LV-CON	LV-SPI1
	1.04399	1.00825		1.11533	1.69448		0.917886	1.55556		1.10311	1.30266		0.928028	1.15602		1.28665	1.60576
	0.873028	0.618233		1.05083	1.67153		1.18528	1.44503		0.961802	1.36558		0.789191	1.42405		0.411705	1.34456
	1.09893	0.923194		0.745299	2.56439		1.05937	1.62588		1.04728	1.40748		1.12637	1.42918		1.23379	1.59821
	0.984058	0.829649		1.08855	2.79885		0.837467	1.10292		0.88781	1.58739		1.15641	1.66124		1.06785	2.07989
		0.160186			0.00815953			0.0209239			0.00170028			0.0211607			0.040993
		ns			**			*			**			*			*
Figure.5b	mRNA
	SPI1			PEKR			CDKN2A			CDKN1A			GLB1			GCN2
	LV-CON	LV-SPI1		LV-CON	LV-SPI1		LV-CON	LV-SPI1		LV-CON	LV-SPI1		LV-CON	LV-SPI1		LV-CON	LV-SPI1
	0.959264	1.55833		1.06807	2.45377		0.848214	0.369207		0.939523	0.895025		0.756546	0.345678		1.00696	1.09429
	1.02811	3.09513		1.12117	3.19319		1.16675	0.354167		1.07923	0.493116		1.20372	0.468948		1.28343	0.737135
	0.864537	3.27161		0.936272	1.53156		0.987943	0.842355		0.812252	0.441351		0.957603	0.388908		0.76313	1.14076
	1.17283	3.75809		0.891929	2.13613		1.02278	0.238573		1.21419	0.429283		1.14671	0.691356		1.01396	0.664343
		0.00719042			0.00914705			0.00971156			0.0193449			0.00528755			0.529523
		**			**			**			*			**			ns
	EIF-2a			ATF5			HSP60			lonp1			CLPP
	LV-CON	LV-SPI1		LV-CON	LV-SPI1		LV-CON	LV-SPI1		LV-CON	LV-SPI1		LV-CON	LV-SPI1
	0.820742	0.750019		0.913831	1.7411		0.907519	2.21914		0.931418	1.52362		1.01572	1.51835
	1.38992	1.38032		1.14076	1.95884		1.23114	2.63902		1.1708	1.61049		0.928195	1.97589
	0.832199	0.949342		1.03526	1.02101		0.882703	1.53688		1.05519	1.73809		0.994815	1.62732
	1.05336	1.23542		0.926588	1.82766		1.01396	3.05252		0.869043	1.53421		1.06622	2.55354
		0.787722			0.0266326			0.00662339			0.000378998			0.00790531
		ns			*			**			***			**
Figure.5c	WB
	SPI1			PEKR			P16			P21			GLB1			p-EIF/.elF2α			EIF-2a			p-EIF-2a			ATF5
	Si-Con	Si-SPI1		Si-Con	Si-SPI1		Si-Con	Si-SPI1		Si-Con	Si-SPI1		Si-Con	Si-SPI1		Si-Con	Si-SPI1		Si-Con	Si-SPI1		Si-Con	Si-SPI1		Si-Con	Si-SPI1
	0.960313	0.290024		1.05066	0.339228		0.966545	1.1938		1.34797	1.57629		1.47715	1.59343		1.09469	0.319344		1.0439	0.808836		0.853765	0.218206		0.990868	0.867779
	1.07581	0.270575		1.21758	0.445473		0.929969	2.0254		1.37564	1.87166		1.01207	1.64438		1.04497	0.366319		0.724248	0.787271		0.879741	0.290043		0.980272	0.805502
	1.18454	0.747825		0.587274	0.428765		1.04344	1.95184		0.50611	1.65984		1.17779	1.65876		0.864084	0.122754		0.889719	0.925301		1.13927	0.161338		1.02152	0.941007
	0.779334	0.279885		1.14449	0.43656		1.06004	1.6746		0.770274	1.41304		0.332989	1.61643		0.996254	0.633529		1.34213	1.17496		1.12722	0.502865		1.00734	0.860787
		0.00606662			0.00647906			0.00976927			0.0369875			0.0412936			0.00151567			0.649304			0.000590269			0.00417145
		**			**			**			*			*			**			ns			***			**
Figure.5d	mRNA
	SPI1			PEKR			P16			P21			GLB1			EIF-2a			ATF5
	Si-Con	Si-SPI1		Si-Con	Si-SPI1		Si-Con	Si-SPI1		Si-Con	Si-SPI1		Si-Con	Si-SPI1		Si-Con	Si-SPI1		Si-Con	Si-SPI1
	1.31951	0.170755		0.986233	0.20733		1.15669	2.9897		1.27899	1.69937		0.984525	2.42419		1.02101	1.15669		1.19541	0.75132
	0.882703	0.114229		1.24833	0.132127		0.721965	1.54756		0.885768	2.09217		0.857079	2.27758		1.12506	0.697372		1.23756	0.677128
	1.39474	0.138696		0.888843	0.281265		1.15669	2.9897		0.843816	2.95878		1.05519	2.59818		0.812252	1.02811		0.585402	0.205541
	0.615572	0.438303		0.913831	0.742262		1.03526	3.38698		1.04608	1.91189		1.12311	1.18715		1.07177	1.12506		1.15469	0.42264
		0.00564856			0.00583039			0.00636873			0.00774675			0.0135765			0.965132			0.0367655
		**			**			**			**			*			ns			*

## Sheet: Figure6
Figure.6b	pcDNA+PERK	SPI1+PERK	pcDNA+PERK-MU1	SPI1+PERK-MU1	pcDNA+PERK-MU2	SPI1+PERK-MU2	pcDNA+PERK-MU3	SPI1+PERK-MU3	pcDNA+PERK-MU4	SPI1+PERK-MU4
	1.10048	2.57469	1.11984	1.24925	1.05234	2.16553	1.13603	1.55553	0.887622	1.59571
	0.98037	2.63422	0.735247	0.997248	0.890258	2.31445	0.906845	1.9353	0.799274	1.97893
	0.936968	3.23116	1.01646	1.01749	1.15569	2.00776	0.972468	1.90786	1.02033	2.55912
	0.982184	2.81791	1.00114	1.1363	0.887893	1.62675	1.0633	2.47448	1.04207	1.78296
		3.80656e-05
Figure.6c	IgG		SPI1		RNA pol-II
	Model	Control	Model	Control	Model	Control
	0.01	0.02	1.02	2.78	1.02	1.15
	0.06	0.11	1.16	2.55	0.96	1.12
	0.04	0.1	1.19	2.97	0.92	0.99
	0.09	0.06	1.23	2.42	1.11	0.95
	0.42966		2.29821e-05		0.463479

## Sheet: Figure7
Figure7a	OARSI	Control	13.5N	AAV-CON	AAV-SPI1	AAV-PERK
		0	3	3	2	2
		0	5	5	1	1
		0	4	4	1	1
		0	3	4	1	2
			0.00022861	6.50615e-05	0.00245234	0.00202237
					0.00121036	0.00245234
			***	****	**	**
					##	##
Figure7b	Micro-CT	Control	13.5N	AAV-CON	AAV-SPI1	AAV-PERK		Control	13.5N	AAV-CON	AAV-SPI1	AAV-PERK		Control	13.5N	AAV-CON	AAV-SPI1	AAV-PERK		Control	13.5N	AAV-CON	AAV-SPI1	AAV-PERK
		BMD						TB.N						BV/TV						TB.pf
		0.9	2.1	2.6	1.3	1.4		2.2	4.9	4.9	3.2	3.4		0.23	0.42	0.42	0.35	0.39		1.3	0.4	0.5	0.6	0.8
		1.3	2.1	2.1	1.2	1.5		2.1	4.9	4.8	3	2.8		0.28	0.47	0.49	0.29	0.34		1.1	0.6	0.4	0.7	0.6
		0.9	2.5	1.8	1.4	1.2		2.1	4	3.9	3.5	3.5		0.2	0.52	0.41	0.35	0.32		1	0.3	0.6	0.8	0.8
		1.3	2.2	1.9	1.5	1.2		2.1	4.5	4.7	2.2	3.2		0.26	0.35	0.4	0.3	0.32		1.1	0.4	0.4	0.8	0.8
			0.000283234	0.00327813	0.107679	0.153353			2.74215e-05	4.03912e-05	0.0226535	0.000418359			0.00270402	0.000432251	0.014985	0.00597591			0.000223224	0.000174749	0.00231149	0.00344474
					0.00743446	0.00701246					0.00435368	0.00274136					0.00605099	0.015766					0.0101755	0.00734397
			***	**					****	****	*	***			**	***	*	**			***	***	**	**
					##	##					##	##					##	#					#	##
		Tb.Th						Tb.sp
		0.04	0.09	0.09	0.06	0.05		0.15	0.59	0.37	0.33	0.19
		0.03	0.11	0.11	0.05	0.07		0.19	0.48	0.49	0.27	0.38
		0.03	0.08	0.1	0.04	0.04		0.26	0.38	0.52	0.25	0.25
		0.04	0.07	0.07	0.05	0.06		0.2	0.48	0.62	0.25	0.28
			0.00112661	0.000697742	0.0240082	0.0300197			0.00113121	0.00177621	0.0443515	0.152139
					0.00414657	0.0127758					0.00634149	0.013442
			**	***	*	*			**	**	*
					##	#					##	#
Figure7c		Control	13.5N	AAV-CON	AAV-SPI1	AAV-PERK		Control	13.5N	AAV-CON	AAV-SPI1	AAV-PERK
		SPI1						PERK						P16						P21
		152	113	74	274	-		111	73	82	274	241		79	271	164	143	127		71	221	174	141	127
		124	58	112	281	-		188	22	51	237	253		91	245	257	107	120		128	225	225	134	117
		203	81	83	234	-		144	35	79	261	214		121	174	214	117	135		84	194	241	108	119
		143	91	28	251	-		122	66	47	251	257		117	257	236	104	118		97	239	256	109	92
			0.0140748	0.0154141	0.00197806	#DIV/0!			0.00455587	0.00747137	0.000876296	0.00221404			0.00131854	0.00207239	0.286788	0.0784113			0.000191084	0.000990739	0.108843	0.239665
					0.000100871	#DIV/0!					3.98075e-06	1.1486e-05					0.00376859	0.00383264					0.00219037	0.00126848
			*	*	**				**	**	***	**			**	**					***	***
					###						####	####					##	##					##	##
		col2a1						mmp13
		182	96	84	154	124		84	196	184	135	141
		186	79	100	193	129		79	175	172	121	123
		144	132	64	167	141		56	124	145	114	128
		171	61	127	147	187		102	178	198	128	118
			0.00450315	0.00327274	0.705365	0.188786			0.00284259	0.000671249	0.00558421	0.00445873
					0.00523694	0.039062					0.0060458	0.00850518
			**	**					**	***	**	**
					##	#					##	##

## Sheet: FigureS1
FigureS1
	OARSI	Control							S1b	OARSI						IHC SCORE
		0	0	0	0	0.5	0		3-mon-old							Control SPI1	OA SPI1		Control PERK	OA PERK		Control GCN2	OA GCN2
									0	0	0.5	0	0.5	0		141	56		121	54		101	113
		4N						0.0646153								89	81		118	82		82	88
		0.5	1	0.5	1	0	0	*	20-mon-old						0.00168099	111	99		113	67		58	51
									3	5	4	2	0.5	3	**	123	53		98	88		54	88
		9N						0.0549967								104	67		105	101		49	67
		1	0	2	2	0.5	0	*								131	108		82	52		111	98
		13.5N						0.000131043								0.00880787			0.00906706			0.564574
		3	4	1	4	5	4	***								**			**
	S1C	3MON	20MON				3MON	20MON			3MON	20MON
	Mrna	0.849685	0.809442			PEKR	0.934111	0.665111		GCN2	1.33638	0.938438
	SPI1	1.03886	0.410371				0.953739	0.571041			0.422884	1.34568
		1.09809	0.639493				0.914888	0.712848			1.35504	0.731198
		0.955945	0.512278				1.0656	0.595291			1.12376	1.56736
		1.17691	0.596668				1.00812	0.63361			1.1961	0.672839
		0.917004	0.458502				1.14208	0.507566			0.971532	1.57826
		0.000212206					7.78295e-06				0.751602
		***					****

## Sheet: FigureS2
FigureS2
time
		0	12	24	36	48	60			0	12	24	36	48	60			0	12	24	36	48	60			0	12	24	36	48	60
	HSP60	1.02693	1.15535	3.33649	1.20442	0.492547	0.619138		LONP1	0.993092	0.90125	1.29235	1.02101	0.554785	0.870551		CLPP	1.18372	0.83702	1.54043	1.16743	0.708742	0.421421		GCN2	0.837987	1.20999	1.20999	1.22688	1.50004	1.09809
		1.08548	1.22123	2.44246	1.09303	0.546515	0.520631			0.959264	1.44393	1.03526	1.00696	0.687771	0.646176			1.23399	0.909618	1.17555	0.890899	0.442372	0.41851			1.07549	0.923382	1.37078	1.07549	1.12117	1.87254
		0.632148	0.731198	2.1116	1.22123	0.422884	0.41132			1.22264	1.51572	1.90528	1.13288	0.473029	0.384219			1.08172	0.974905	1.41748	0.872564	0.508152	0.56383			0.982821	1.02456	1.00347	1.20164	1.27899	0.855595
		0.985094	0.985094	1.13158	0.985094	0.691755	0.721131			0.779165	0.840896	1.38511	0.768438	0.503478	0.356013			0.713672	1.07425	1.0163	0.897095	0.604299	0.497695			1.09051	1.07549	1.26138	0.982821	0.898132	0.787308
		1.47257	1.0558	1.97019	1.06314	0.593917	0.422884			0.926588	0.768438	1.09429	0.752623	0.835088	1.16473			1.00928	1.11987	1.40769	0.915945	1.08925	0.890899			0.982821	0.96929	0.923382	1.52098	1.06807	0.832199
		0.978289	1.10063	1.76337	1.02693	0.701412	1.06314			1.18921	1.21419	1.30134	0.806642	0.655197	0.307786			0.878633	0.928731	1.10445	0.634342	0.559936	0.797377			1.05336	1.13682	0.809442	1.11342	1.91189	1.03886
			0.931682	0.00649887	0.567575	0.00328941	0.0215364				0.505599	0.0477356	0.328706	0.00118879	0.0308013				0.647201	0.0489785	0.279794	0.0146575	0.00432562				0.382809	0.360372	0.0565563	0.0855392	0.661264
				**		**	*					*		**	*					*		*	**
		0	0.05	0.1	0.15	0.2	0.25			0	0.05	0.1	0.15	0.2	0.25			0	0.05	0.1	0.15	0.2	0.25			0	0.05	0.1	0.15	0.2	0.25
	HSP60	1.06069	1.11342	2.25793	1.20999	0.49141	0.630689		LONP1	1.01396	0.835088	1.26576	1.12506	0.532185	0.907519		CLPP	1.19472	1.19472	1.50177	1.28937	0.750886	0.577009		GCN2	0.968171	1.08172	0.890899	0.941696	1.37872	1.22547
		1.12117	1.1607	2.47084	1.09809	0.505226	0.526681			0.97942	1.1487	1.20581	1.03526	0.532185	0.678302			0.82169	0.485205	1.08423	0.856584	0.498846	0.468677			0.948246	1.02337	1.12766	1.18372	1.16743	1.33176
		0.609205	0.70466	0.917004	1.22688	0.421908	0.449066			1.24833	1.40444	1.51572	1.76541	0.598739	0.566442			1.09177	1.05458	1.38191	0.481854	0.618423	0.585064			1.05214	1.18372	1.33176	1.28639	1.08925	1.08172
		1.12117	0.949342	2.16595	0.936272	0.64842	0.750019			0.806642	0.895025	1.21419	0.858565	0.598739	0.450625			0.899171	1.88775	1.17013	1.15402	0.601513	0.565135			0.903335	1.06683	1.19196	0.842842	1.03766	0.948246
		1.15269	1.01748	1.29684	1.06807	0.515842	0.230846			0.946058	0.712025	1.07177	0.952638	0.920188	0.650671			1.01866	1.21139	1.37237	1.01162	1.15402	0.700602			1.1434	0.981686	0.968171	0.728668	0.718636	0.366868
		1.06807	1.06069	1.42899	1.03168	0.989657	0.879649			1.05702	1.04972	1.27456	0.907519	0.41466	0.343885			1.01866	1.07674	1.15402	1.9816	0.296616	0.950439			1.00231	0.99539	0.988514	1.04488	0.51883	1.217
			0.847475	0.0210611	0.460442	0.00494535	0.00539849				0.992904	0.014034	0.523231	0.00119995	0.00212482				0.467546	0.0106676	0.57857	0.0211227	0.00189522				0.280681	0.312998	0.985123	0.895501	0.865483
				*		**	**					*		**	**					*		*	**
Figure. S1b	IL-6	48.0796	388.606		IL-8	74.7528	143.955		TNF	173.346	495.263
		53.0624	408.546			36.6011	121.535			157.607	434.023
		44.779	449.301			63.6425	134.788			172.36	520.714
		70.4988	341.41			28.6675	158.191			175.319	391.119
		5.93547e-06				0.000565054				6.48736e-05
		****				***				****

## Sheet: FigureS3
Figure. S3a	WB
		GCN2			HSP60			lonp1			CLPP
		Si-Con	Si-SPI1		Si-Con	Si-SPI1		Si-Con	Si-SPI1		Si-Con	Si-SPI1
		0.979067	0.941485		0.882274	0.845276		0.898007	0.700104		0.913075	0.668113
		0.841965	1.02202		1.01445	0.875069		1.01579	0.691442		0.988739	0.396508
		0.928204	1.10262		1.03373	0.857647		1.09245	0.966393		1.09439	0.808993
		1.25076	1.04002		1.06955	0.893449		0.993751	0.748779		1.0038	0.267612
			0.787806			0.020281			0.0258757			0.0113824
			ns			*			*			*
Figure. S3b	mRNA
		GCN2			HSP60			lonp1			CLPP
		Si-Con	Si-SPI1		Si-Con	Si-SPI1		Si-Con	Si-SPI1		Si-Con	Si-SPI1
		1.18715	1.07736		0.974342	0.369207		1.06807	0.734584		1.15869	0.418268
		1.06992	1.17895		1.11149	0.656333		0.929805	0.64842		0.60395	0.323649
		0.794159	0.970971		0.987943	0.433018		0.904379	0.771105		1.14274	0.470576
		0.991373	0.86304		0.934651	0.791412		1.11342	0.643941		1.2505	0.433018
			0.914885			0.00582253			0.00232819			0.00582821
						**			**			**
Figure. S3c	WB	PERK			P16			P21			GLB1			P-EIF-2a			EIF
		Si-Con	Si-PERK		Si-Con	Si-PERK		Si-Con	Si-PERK		Si-Con	Si-PERK		Si-Con	Si-PERK		Si-Con	Si-PERK
		1.05669	0.534114		1.09214	1.8628		1.35609	1.61759		1.21022	1.70679		1.08076	0.349417		0.974655	0.94716
		0.914926	0.57738		0.90786	1.71006		1.00514	1.58571		0.88334	1.56631		1.01342	0.636041		0.915769	0.982844
		1.00471	0.36102		1.01406	1.7283		0.708531	1.61505		0.708903	1.63691		0.985384	0.329819		1.04372	1.08487
		1.02367	0.37301		0.985937	1.51953		0.930244	1.71198		1.19753	1.44808		0.920438	0.369851		1.06586	1.06524
			0.000140763			0.000120292			0.00364273			0.00470456			0.000338489			0.687169
			***			***			**			**			***			ns
		ATF5			HSP60			lonp1			CLPP			p-eif/EIF
		Si-Con	Si-PERK		Si-Con	Si-PERK		Si-Con	Si-PERK		Si-Con	Si-PERK		Si-Con	Si-PERK
		0.914925	0.770708		0.97169	0.855962		0.981868	0.700491		0.99652	0.907543		0.966639	0.332221
		0.894472	0.814783		0.934284	0.741952		0.85474	0.427987		0.948828	0.754985		1.07558	0.638638
		1.06371	0.756004		1.12129	0.756315		1.14102	0.978247		1.12202	0.758789		0.898269	0.298401
		1.1269	0.893241		0.972737	0.690067		1.02237	0.458423		0.932636	0.551856		1.05951	0.407321
			0.025099			0.00445394			0.043597			0.0230592			0.000552306
			*			**			*			*			***
Figure. S3d	mRNA	PERK			P16			P21			GLB1
		Si-Con	Si-PERK		Si-Con	Si-PERK		Si-Con	Si-PERK		Si-Con	Si-PERK
		0.813661	0.185887		0.843816	2.52275		0.860055	1.8693		0.924984	1.88884
		1.03706	0.241903		1.03168	1.73508		0.960928	2.14726		0.964264	1.63297
		1.59383	0.262884		1.69937	3.00008		1.65004	1.62732		1.53421	2.49234
		0.743549	0.165225		0.675955	1.72309		0.733312	3.18766		0.730775	1.78695
			0.00513551			0.0220148			0.0276122			0.0118213
			**			*			*			*
		ATF5			HSP60			lonp1			CLPP
		Si-Con	Si-PERK		Si-Con	Si-PERK		Si-Con	Si-PERK		Si-Con	Si-PERK
		1.01924	0.246131		0.95429	0.277873		0.893475	0.720715		0.949342	0.613442
		0.881175	0.573355		0.825019	0.262884		1.00521	0.408243		0.891929	0.315344
		1.25484	0.296787		1.56103	0.299889		1.44143	0.380904		1.51047	0.245705
		0.887304	0.294737		0.813661	0.328167		0.772443	0.488862		0.78187	0.464902
			0.00122684			0.00567849			0.0184881			0.0140982
			**			**			*			*
Figure. S3e	WB	PERK			P16			P21			GLB1			P-EIF-2a			EIF
		LV-CON	LV-PERK		LV-CON	LV-PERK		LV-CON	LV-PERK		LV-CON	LV-PERK		LV-CON	LV-PERK		LV-CON	LV-PERK
		1.18561	2.34464		1.01637	0.719444		0.924786	0.669051		1.12488	0.613497		0.880256	1.79106		1.05985	0.67162
		1.13224	2.10563		1.02053	0.824396		0.893324	0.657948		0.848643	0.776217		1.10224	1.94236		1.03975	0.663417
		0.891009	2.21925		1.03853	0.648363		1.05724	0.724103		1.02876	0.533896		1.24932	1.86519		0.941925	1.06349
		0.791143	2.43475		0.924567	0.736517		1.12465	0.71788		0.997718	0.666016		0.76819	1.88787		0.958472	0.469242
			3.86258e-05			0.000929485			0.00169241			0.00366735			0.000245652			0.0690228
			****			***			**			**			***			ns
		ATF5			HSP60			lonp1			CLPP			p-eif/EIF
		LV-CON	LV-PERK		LV-CON	LV-PERK		LV-CON	LV-PERK		LV-CON	LV-PERK		LV-CON	LV-PERK
		1.14037	1.29198		1.04862	1.24158		1.33784	1.48839		1.18816	1.56831		0.859053	2.52607
		1.02548	1.26982		1.20587	1.43521		1.04369	1.45276		0.758188	1.78322		1.08343	2.6447
		0.780328	1.35355		0.961634	1.13164		0.619351	1.19795		1.21668	1.55992		1.25371	1.81286
		1.05382	1.32743		0.783872	1.45237		0.999111	1.62916		0.836973	1.70398		0.803804	3.97851
			0.00786278			0.0362507			0.0429034			0.00238087			0.00945223
			**			*			*			**			**
Figure. S3f	mRNA	PERK			P16			P21			GLB1
		LV-CON	LV-PERK		LV-CON	LV-PERK		LV-CON	LV-PERK		LV-CON	LV-PERK
		0.885768	2.21146		0.744839	0.580352		1.31039	0.456916		0.970971	0.509622
		1.7593	3.26029		1.09051	0.294227		1.24833	0.558644		1.13092	0.610262
		0.837987	3.02095		1.19334	0.421908		1.15669	0.432269		0.89969	0.593574
		0.765779	3.10588		1.03168	0.639493		0.528509	0.476319		1.0122	0.499134
			0.00144846			0.00516123			0.0190646			0.000201037
			**			**			*			***
		ATF5			HSP60			lonp1			CLPP
		LV-CON	LV-PERK		LV-CON	LV-PERK		LV-CON	LV-PERK		LV-CON	LV-PERK
		1.03526	1.77769		0.949342	1.64148		0.91067	1.63014		0.97942	2.11404
		1.00696	1.91853		1.03168	1.12896		1.01748	1.91189		0.959264	1.6245
		1	1.08673		0.976032	1.71119		0.989657	1.58557		1	1.45397
		0.959264	2.11404		1.04608	1.72309		1.09051	1.74715		1.06437	1.51572
			0.0178626			0.00866103			0.000122398			0.00427614
			*			**			***

[truncated: 1 more sheets: FigureS4]
